# Supplementary material for: Acetic acid activates distinct taste pathways in Drosophila to elicit opposing, state-dependent feeding responses
Source: eLife. 2019 Jun 17;8:e47677. doi: 10.7554/eLife.47677 (PMC6579511; doi:10.7554/eLife.47677)
Supplement: Figure 1—source data 1. [file elife-47677-fig1-data1.xlsx]

## Sheet: Fig 1A
	AA
	0%	1%	2.5%	5%	10%
fed	0.157895	0.157895	0.157895	0.263158	0.210526
fed	0.2	0.1	0.25	0.25	0.35
fed	0.2	0.35	0.15	0.15	0.4
fed	0.15	0.1	0.25	0.25	0.3
fed	0.3	0.15	0.25	0.2	0.4
1d starved	0.210526	0.263158	0.684211	0.684211	0.611111
1d starved	0.222222	0.444444	0.555556	0.444444	0.722222
1d starved	0.1	0.2	0.35	0.65	0.7
1d starved	0.105263	0.368421	0.684211	0.789474	0.736842
1d starved	0.05	0.1	0.3	0.55	0.4
2d starved	0.0769231	0.384615	0.692308	0.923077	0.923077
2d starved	0	0.166667	0.388889	0.5	0.611111
2d starved	0	0.571429	0.666667	0.761905	0.952381
2d starved	0.2	0.8	0.866667	0.933333	1
2d starved	0	0.285714	0.571429	0.666667	0.809524

## Sheet: Fig 1B
	sucrose (mM)
	0	5	10	25	50	100
fed	0.157895	0.526316	0.421053	0.421053	0.631579	0.842105
fed	0.2	0.4	0.35	0.55	0.65	0.95
fed	0.2	0.4	0.4	0.5	0.75	0.7
fed	0.15	0.2	0.35	0.4	0.65	0.9
fed	0.3	0.15	0.2	0.4	0.5	0.65
1d starved	0.210526	0.526316	0.684211	0.894737	1	1
1d starved	0.222222	0.722222	0.5	0.555556	0.888889	1
1d starved	0.1	0.5	0.5	0.95	1	1
1d starved	0.105263	0.473684	0.631579	0.894737	1	1
1d starved	0.05	0.15	0.3	0.7	0.9	1
2d starved	0.0769231	0.692308	1	0.923077	1	1
2d starved	0	0.388889	0.5	0.777778	1	1
2d starved	0	0.714286	0.761905	0.904762	0.952381	1
2d starved	0.2	0.866667	0.933333	1	1	1
2d starved	0	0.285714	0.666667	1	1	1

## Sheet: Fig 1C
	AA
	0%	1%	5%	10%
fed	0.75	0.55	0.4	0.4
fed	0.8	0.85	0.6	0.75
fed	0.8	0.55	0.4	0.35
fed	0.8	0.5	0.3	0.25
1d starved	1	1	0.952381	0.952381
1d starved	1	1	1	1
1d starved	0.952381	0.952381	0.904762	0.857143
1d starved	0.904762	0.857143	0.904762	0.857143
2d starved	1	1	1	1
2d starved	1	0.952381	0.952381	0.952381
2d starved	1	1	1	1
2d starved	0.954545	1	0.909091	0.909091

## Sheet: Fig 1D
	AA
	0%	1%	5%	10%
fed	0.238095	0.190476	0.0952381	0.142857
fed	0.4	0.35	0.25	0.15
fed	0.35	0.2	0.25	0.15
fed	0.4	0.45	0.35	0.25
fed
1d starved	0.904762	0.904762	0.761905	0.761905
1d starved	1	0.952381	0.809524	0.714286
1d starved	0.904762	1	0.666667	0.666667
1d starved	0.809524	0.809524	0.857143	0.809524
1d starved
2d starved	0.85	0.9	0.9	0.8
2d starved	0.954545	0.954545	1	0.954545
2d starved	1	0.956522	0.913043	0.913043
2d starved	0.909091	0.954545	0.954545	0.863636
2d starved

## Sheet: Fig 1E
AA
0%	1%	2.5%	5%	10%
0	0.4	0.533333	0.533333	0.6
0.0714286	0.5	0.857143	0.928571	0.857143
0.2	0.6	0.666667	0.533333	0.466667
0	0.375	0.3125	0.4375	0.5

## Sheet: Fig 1F
Results by trial					Results summary
Toward stim	Away from stim	Neither direction			toward stim	38
1	0	0			away from stim	0
0	0	1			neither direction	15
1	0	0
1	0	0
0	0	1
1	0	0
1	0	0
1	0	0
1	0	0
1	0	0
1	0	0
0	0	1
1	0	0
1	0	0
1	0	0
1	0	0
1	0	0
1	0	0
1	0	0
0	0	1
1	0	0
1	0	0
0	0	1
0	0	1
1	0	0
1	0	0
0	0	1
0	0	1
0	0	1
0	0	1
1	0	0
1	0	0
1	0	0
1	0	0
0	0	1
0	0	1
1	0	0
1	0	0
1	0	0
1	0	0
1	0	0
1	0	0
1	0	0
0	0	1
1	0	0
1	0	0
0	0	1
1	0	0
1	0	0
1	0	0
1	0	0
1	0	0
0	0	1
