# Supplementary material for: Acetic acid activates distinct taste pathways in Drosophila to elicit opposing, state-dependent feeding responses
Source: eLife. 2019 Jun 17;8:e47677. doi: 10.7554/eLife.47677 (PMC6579511; doi:10.7554/eLife.47677)
Supplement: Figure 2—source data 1. [file elife-47677-fig2-data1.xlsx]

## Sheet: Fig 2A
	AA
	0%	1%	5%	10%
-olfaction	0.0666667	0.333333	0.6	0.733333
-olfaction	0.111111	0.444444	0.722222	0.722222
-olfaction	0.142857	0.52381	0.761905	0.857143
-olfaction	0.105263	0.315789	0.684211	0.736842
ctrl	0.05	0.4	0.65	0.65
ctrl	0.1	0.5	0.45	0.6
ctrl	0.05	0.25	0.4	0.7
ctrl	0.105263	0.315789	0.777778	0.947368

## Sheet: Fig 2B
	H2O	1% AA	5% AA	10% AA
-olfaction	0.166667	0	0	0.0833333
-olfaction	0.2	0.25	0.3	0.2
-olfaction	0.166667	0.222222	0.222222	0.111111
ctrl	0.1	0.05	0.05	0.05
ctrl	0.15	0.1	0.2	0.25
ctrl	0.05	0.1	0.05	0.2

## Sheet: Fig 2C
	50mM suc	50mM suc + 5% AA	50mM suc + 10% AA	50mM suc
-olfaction	0.666667	0.333333	0.166667	0.5
-olfaction	0.7	0.55	0.2	0.55
-olfaction	0.722222	0.444444	0.555556	0.555556
-olfaction	0.65	0.5	0.4	0.3
ctrl	0.5	0.15	0.15	0.4
ctrl	0.35	0.15	0.25	0.4
ctrl	0.6	0.25	0.15	0.35
ctrl	0.3	0.1	0.15	0.3

## Sheet: Fig 2D
	AA
	0%	1%	5%	10%
2U	0.1	0.1	0.5	0.6
2U	0.0526316	0.210526	0.315789	0.526316
2U	0.1	0.15	0.5	0.45
2U	0.0769231	0.230769	0.692308	0.692308
2U	0	0.35	0.65	0.95
poxn(M22-B5)/+	0.05	0.05	0.2	0.25
poxn(M22-B5)/+	0.0526316	0.157895	0.315789	0.368421
poxn(M22-B5)/+	0	0.214286	0.642857	0.642857
poxn(M22-B5)/+	0	0.3	0.45	0.7
poxn(M22-B5)	0	0.15	0.1	0.1
poxn(M22-B5)	0	0.047619	0.047619	0.047619
poxn(M22-B5)	0	0.0909091	0	0
poxn(M22-B5)	0	0	0.047619	0
poxn(M22-B5)	0	0.0588235	0.0588235	0.0588235
SuperA	0	0.142857	0.619048	0.666667
SuperA	0	0.2	0.55	0.6
SuperA	0	0.263158	0.684211	0.842105
SuperA	0	0.3	0.5	0.6
