# Supplementary material for: Acetic acid activates distinct taste pathways in Drosophila to elicit opposing, state-dependent feeding responses
Source: eLife. 2019 Jun 17;8:e47677. doi: 10.7554/eLife.47677 (PMC6579511; doi:10.7554/eLife.47677)
Supplement: Figure 3—source data 1. [file elife-47677-fig3-data1.xlsx]

## Sheet: Fig 3A
	sucrose (mM)
	0	5	10	25	50	100	300	500
Gal4/+	0.0588235	0.294118	0.588235	0.941176	1
Gal4/+	0.125	0.5	0.5	0.8125	1
Gal4/+	0	0.3125	0.625	0.75	0.9375
Gal4/+	0.111111	0	0.833333	0.888889	1
UAS/+	0.117647	0.529412	0.823529	0.941176	1
UAS/+	0.0625	0.3125	0.4375	0.8125	1
UAS/+	0.111111	0.333333	0.611111	0.944444	1
UAS/+	0	0.222222	0.5	0.611111	0.944444
Gal4/UAS	0.111111	0.0555556	0	0.222222	0.166667	0.0555556	0.111111	0.444444
Gal4/UAS	0.0555556	0.166667	0.166667	0.166667	0.111111	0.222222	0.111111	0.166667
Gal4/UAS	0	0.0625	0.1875	0.25	0.25	0.25	0.3125	0.4375
Gal4/UAS	0.0625	0.1875	0.1875	0.25	0.0625	0.0625	0.0625	0.0625

## Sheet: Fig 3B
	AA
	0%	1%	2.5%	5%	10%
Gal4/+	0.0588235	0.0588235	0.352941	0.470588	0.588235
Gal4/+	0.125	0.4375	0.75	0.5625	0.6875
Gal4/+	0	0.1875	0.4375	0.4375	0.625
Gal4/+	0.111111	0.333333	0.444444	0.611111	0.833333
UAS/+	0.117647	0.352941	0.470588	0.823529	0.941176
UAS/+	0.0625	0.375	0.375	0.4375	0.875
UAS/+	0.111111	0.444444	0.222222	0.5	0.555556
UAS/+	0	0.166667	0.388889	0.722222	0.888889
Gal4/UAS	0.111111	0.111111	0.333333	0.166667	0.111111
Gal4/UAS	0.0555556	0.111111	0.222222	0.111111	0.166667
Gal4/UAS	0	0.25	0.4375	0.25	0.3125
Gal4/UAS	0.0625	0.0625	0	0.25	0.1875

## Sheet: Fig 3C
	sucrose (mM)
	0	10	25	50	100	500
∆GRs	0	0.25	0.3125	0.3125	0.1875	0.5625
∆GRs	0	0.0769231	0.230769	0.153846	0.230769	0.307692
∆GRs	0.15	0.35	0.2	0.35	0.4	0.5
∆GRs	0.047619	0.238095	0.190476	0.105263	0.315789	0.421053
∆GRs/+	0.2	0.7	0.75	0.9	1	1
∆GRs/+	0	0.55	0.75	0.9	0.95	1
∆GRs/+	0	0.55	0.9	0.85	1	1
∆GRs/+	0	0.35	0.6	1	0.9	1

## Sheet: Fig 3D
	AA
	0%	1%	5%	10%
∆GRs	0	1	1	1
∆GRs	0	0.615385	0.692308	0.923077
∆GRs	0.15	0.8	0.894737	0.842105
∆GRs	0.047619	0.833333	0.888889	0.944444
∆GRs/+	0.2	0.25	0.65	0.65
∆GRs/+	0	0.05	0.3	0.55
∆GRs/+	0	0.1	0.35	0.4
∆GRs/+	0	0.1	0.35	0.25

## Sheet: Fig 3E
	Octanoic acid
	0%	0.001	0.004
Gal4/+	0.0555556	0.277778	0.388889
Gal4/+	0.111111	0.444444	0.277778
Gal4/+	0.125	0.3125	0.5
Gal4/UAS	0.111111	0	0
Gal4/UAS	0.166667	0.0555556	0.111111
Gal4/UAS	0	0.0588235	0.0588235
UAS/+	0.111111	0.444444	0.333333
UAS/+	0.111111	0.333333	0.333333
UAS/+	0.0555556	0.5	0.333333

## Sheet: Fig 3F
	sucrose (mM)
	0	10	500
Gal4/+	0.0555556	0.611111	1
Gal4/+	0.111111	0.944444	1
Gal4/+	0.125	0.8125	1
Gal4/UAS	0.111111	0.666667	1
Gal4/UAS	0.166667	0.611111	0.888889
Gal4/UAS	0	0.823529	1
UAS/+	0.111111	0.722222	1
UAS/+	0.111111	0.5	1
UAS/+	0.0555556	0.777778	1

## Sheet: Fig 3G
	AA
	0	0.01	0.025	0.05	0.1
Gal4/+	0.0555556	0.333333	0.5	0.388889	0.555556
Gal4/+	0.111111	0.555556	0.555556	0.388889	0.444444
Gal4/+	0.125	0.4375	0.375	0.5625	0.4375
Gal4/UAS	0.111111	0.555556	0.444444	0.388889	0.333333
Gal4/UAS	0.166667	0.333333	0.388889	0.5	0.333333
Gal4/UAS	0	0.470588	0.411765	0.470588	0.705882
UAS/+	0.111111	0.5	0.5	0.222222	0.277778
UAS/+	0.111111	0.444444	0.444444	0.388889	0.5
UAS/+	0.0555556	0.388889	0.5	0.555556	0.611111
