# Supplementary material for: Acetic acid activates distinct taste pathways in Drosophila to elicit opposing, state-dependent feeding responses
Source: eLife. 2019 Jun 17;8:e47677. doi: 10.7554/eLife.47677 (PMC6579511; doi:10.7554/eLife.47677)
Supplement: Figure 4—source data 1. [file elife-47677-fig4-data1.xlsx]

## Sheet: Fig 4A
	AA
	0	0.01	0.025	0.05	0.1
Gal4/+	0.94	0.88	0.65	0.53	0.41
Gal4/+	0.89	0.67	0.56	0.44	0.17
Gal4/+	0.74	0.53	0.37	0.26	0.26
Gal4/UAS	0.9	0.9	0.6	0.5	0.8
Gal4/UAS	0.95	0.89	0.84	0.84	0.89
Gal4/UAS	0.72	0.83	0.72	0.67	0.78
UAS/+	0.79	0.79	0.47	0.42	0.21
UAS/+	0.81	0.88	0.31	0.06	0.25
UAS/+	0.78	0.67	0.44	0.33	0.22

## Sheet: Fig 4B
	AA
	0	0.01	0.025	0.05	0.1
Gal4/+	0.05	0.15	0.2	0.15	0.25
Gal4/+	0.05	0.35	0.25	0.1	0.15
Gal4/+	0	0.11	0.22	0.11	0.22
Gal4/UAS	0.1	0.75	0.7	0.75	0.75
Gal4/UAS	0	0.8	0.35	0.55	0.5
Gal4/UAS	0.111111	0.83	0.72	0.67	0.78
UAS/+	0.06	0.29	0.12	0.12	0.12
UAS/+	0.05	0.2	0.25	0.35	0.35
UAS/+	0.1	0.15	0.1	0.25	0.15

## Sheet: Fig 4C
	AA
	0	0.01	0.025	0.05	0.1
Gal4/+	0	0.55	0.5	0.45	0.5
Gal4/+	0.05	0.45	0.4	0.45	0.55
Gal4/+	0	0.65	0.6	0.85	0.9
Gal4/+	0.06	0.53	0.71	0.82	0.88
Gal4/UAS	0	0.05	1	0.95	0.89
Gal4/UAS	0.11	0.74	1	1	0.95
Gal4/UAS	0.06	0.83	0.94	1	1
Gal4/UAS	0	0.56	0.94	1	1
UAS/+	0	0.53	0.65	0.76	0.88
UAS/+	0.1	0.4	0.65	0.75	0.8
UAS/+	0.05	0.5	0.5	0.65	0.8
UAS/+	0	0.33	0.53	0.73	0.73

## Sheet: Fig 4D
	AA
fed	0	0.01	0.025	0.05	0.1
Gal4/+	0.05	0.15	0.2	0.15	0.25
Gal4/+	0.05	0.35	0.25	0.1	0.15
Gal4/+	0	0.11	0.22	0.11	0.22
starved
Gal4/+	0	0.55	0.5	0.45	0.5
Gal4/+	0.05	0.45	0.4	0.45	0.55
Gal4/+	0	0.65	0.6	0.85	0.9
Gal4/+	0.06	0.53	0.71	0.82	0.88

## Sheet: Fig 4E
	AA
fed	0	0.01	0.025	0.05	0.1
UAS/+	0.06	0.29	0.12	0.12	0.12
UAS/+	0.05	0.2	0.25	0.35	0.35
UAS/+	0.1	0.15	0.1	0.25	0.15
starved
UAS/+	0	0.53	0.65	0.76	0.88
UAS/+	0.1	0.4	0.65	0.75	0.8
UAS/+	0.05	0.5	0.5	0.65	0.8
UAS/+	0	0.33	0.53	0.73	0.73

## Sheet: Fig 4F
	AA
fed	0	0.01	0.025	0.05	0.1
Gal4/UAS	0.1	0.75	0.7	0.75	0.75
Gal4/UAS	0	0.8	0.35	0.55	0.5
Gal4/UAS	0.111111	0.83	0.72	0.67	0.78
starved
Gal4/UAS	0	0.05	1	0.95	0.89
Gal4/UAS	0.11	0.74	1	1	0.95
Gal4/UAS	0.06	0.83	0.94	1	1
Gal4/UAS	0	0.56	0.94	1	1
