# Supplementary material for: Acetic acid activates distinct taste pathways in Drosophila to elicit opposing, state-dependent feeding responses
Source: eLife. 2019 Jun 17;8:e47677. doi: 10.7554/eLife.47677 (PMC6579511; doi:10.7554/eLife.47677)
Supplement: Figure 5—source data 1. [file elife-47677-fig5-data1.xlsx]

## Sheet: (5D) sugar neurons suc resp
Avg peak response by fly
	fed	starved	fed	starved	fed	starved
	H2O	H2O	25mM suc	25mM suc	500mM suc	500mM suc
	0.773162		0.887775		2.55213
	0.0157623		0.0795917		1.12197
	0.100745		0.690839		3.37847
	0.0788365		0.161444		2.12607
	0.0824348		0.260597		2.36846
	0.502247		1.85698		2.24255
		0.787034		1.25026		4.36386
		0.113373		0.341648		1.89485
		0.187097		0.43713		2.29198
		0.423038		0.724577		3.09365
		0.443609		0.700261		2.45368
		0.293889		1.4178		2.59801
avg by trial	0.249579	0.403451	0.719403	0.811946	2.29827	2.78267
std err by trial	0.0773076	0.0637099	0.210485	0.116398	0.193686	0.208127

## Sheet: (5D) sugar neurons AA resp
Avg peak response by fly
	fed	starved	fed	starved	fed	starved
	H2O	H2O	1% AA	1% AA	5% AA	5% AA
	0.773162		0.807956		0.756855
	0.0157623		0.491904		0.374871
	0.100745		0.865641		1.12871
	0.0788365		1.4503		1.7412
	0.0824348		2.42407
	0.502247		1.5798		1.69308
	0.266985		2.2817		1.35424
	0.111867		1.57558		1.5604
	0.0162405		0.529933		0.622865
	0.319409		1.25454		0.146294
	0.0783747		0.44643		0.665541
	0.51484		1.93017		0.867875
	0.0704713		0.384569		0.585162
	0.262215		0.420073		0.436513
		0.787034		2.71238		1.8375
		0.113373		0.231412		0.649442
		0.187097		1.27492		1.4524
		0.423038		1.50862		2.79053
		0.443609		2.68531		1.66848
		0.293889		1.50874		1.68446
		0.798424		1.68626		0.780952
		0.399703		1.29058		1.15807
		0.065366		3.38801		1.41111
		0.0975526		1.72216		1.22206
		0.41197		1.77443		1.03175
		0.843405		1.3053		0.0954788
		0.603361		1.16956		0.642383
		0.174319		0.965086		1.22245
avg by trial	0.224726	0.415633	1.17448	1.65877	0.917969	1.26051
std err by trial	0.0393462	0.0653919	0.15024	0.146261	0.103205	0.130827

## Sheet: (5H) bitter neurons lob resp
Avg peak response by fly
	fed	starved	fed	starved	fed	starved
	H2O	H2O	0.1 mM lob	0.1 mM lob	1 mM lob	1 mM lob
	0.0987522		1.28032		0.840477
	0.0552435		0.455813		0.735229
	0.188498		1.4204		1.61353
	0.634205		2.11938		2.07746
	0.367682		1.63457		1.43943
	0.147088		1.41136		1.81473
	0.209987		1.47239		1.9654
	0.394982		0.783722		1.55431
	0.753489		0.700338		1.26243
	0.161548		0.49174		0.771483
		0.208861		1.26528		1.96594
		0.217113		1.02676		1.4818
		1.11415		1.27047		1.48622
		0.0571226		0.594633		0.922667
		0.177999		1.298		1.50463
		0.226747		1.57701		2.16208
		0.254791		1.8595		2.29004
		0.347794		1.32034		2.10349
		0.143586		1.10972		1.34006
		0.167025		0.501121		0.954293
avg by trial	0.301148	0.291519	1.177	1.18228	1.40745	1.62112
std err by trial	0.0656049	0.0655864	0.0991706	0.0798175	0.0911523	0.1048

## Sheet: (5H) bitter neurons AA resp
Avg peak response by fly
	fed	starved	fed	starved	fed	starved
	H2O	H2O	1% AA	1% AA	5% AA	5% AA
	0.0987522		0.206272		0.473168
	0.0552435		0.262248		0.2467
	0.188498		0.458792		0.930196
	0.634205		0.104764		0.922516
	0.367682		0.524501		0.878747
	0.147088		0.202713		0.461593
	0.209987		0.252469		0.355973
	0.394982		0.381845		0.494326
	0.753489		0.416445		0.678263
	0.161548		0.393063		0.295092
	0.165094		0.685071		0.887846
	0.326195		0.778107		0.848135
	0.00159497		0.28102		0.195756
	0.124534		0.229857		0.405945
	0.161332		0.434075		0.583708
	0.30603		1.07634		0.92178
	0.0552286		0.229903		0.109884
	0.703194		1.32765		1.02394
		0.208861		0.538636		0.414541
		0.217113		0.382415		0.166041
		1.11415		1.66511		0.531364
		0.0571226		0.179877		0.152795
		0.177999		0.412347		0.464378
		0.226747		0.787612		0.649469
		0.254791		0.923469		0.771015
		0.347794		0.548541		0.826034
		0.143586		0.16858		0.313522
		0.167025		0.725146		0.3169
		0.0913306		0.979657		0.505583
		0.430845		2.15928		0.886676
		0.0502656		0.808218		0.666119
		0.861016		1.60985		1.01797
		0.0901829		0.582756		0.698806
		0.522569		0.998254		0.794136
		0.212286		2.07806		0.734311
		0.186231		0.195045		0.141581
avg by trial	0.269704	0.297773	0.458063	0.874603	0.595198	0.558402
std err by trial	0.0424087	0.0455745	0.0474729	0.0895333	0.0478651	0.0415552
